# Supplementary material for: Identification of Jasmonic Acid Biosynthetic Genes in Sweet Cherry and Expression Analysis in Four Ancient Varieties from Tuscany
Source: Int J Mol Sci. 2019 Jul 22;20(14):3569. doi: 10.3390/ijms20143569 (PMC6678830; doi:10.3390/ijms20143569)
Supplement: Supplementary file 1 [file ijms-20-03569-s001.zip]

Archive with 1 entries (1 files):
- ijms-540540-supplementary.xlsx
