# Supplementary material for: Identification of Jasmonic Acid Biosynthetic Genes in Sweet Cherry and Expression Analysis in Four Ancient Varieties from Tuscany
Source: Int J Mol Sci. 2019 Jul 22;20(14):3569. doi: 10.3390/ijms20143569 (PMC6678830; doi:10.3390/ijms20143569)
Supplement: Supplementary file 1 [file ijms-20-03569-s001.zip › ijms-540540-supplementary.xlsx]

## Sheet: Foglio1
	Pearson correlation			Pearson correlation			Pearson correlation			Pearson correlation
LOX3 vs Antioxidants	-0.63		LOX3.2 vs Antioxidants	-0.4		LOX6 vs Antioxidants	0.8704		AOS vs Antioxidants	-0.5458
LOX3 vs Polyphenols	-0.74		LOX3.2 vs Polyphenols	-0.29		LOX6 vs Polyphenols	0.9471		AOS vs Polyphenols	-0.452
LOX3 vs Flavonoids	-0.84		LOX3.2 vs Flavonoids	-0.3		LOX6 vs Flavonoids	0.9854		AOS vs Flavonoids	-0.4675
LOX3 vs Anthocyanins	-0.87		LOX3.2 vs Anthocyanins	-0.2		LOX6 vs Anthocyanins	0.9608		AOS vs Anthocyanins	-0.3641
LOX3 vs Chlorogenic acid	-0.87		LOX3.2 vs Chlorogenic acid	-0.52		LOX6 vs Chlorogenic acid	0.9852		AOS vs Chlorogenic acid	-0.6664
LOX3 vs p-coumaric acid	0.05		LOX3.2 vs p-coumaric acid	0.24		LOX6 vs p-coumaric acid	0.3385		AOS vs p-coumaric acid	0.1362
LOX3 vs Catechin	-0.83		LOX3.2 vs Catechin	-0.61		LOX6 vs Catechin	0.951		AOS vs Catechin	-0.7393
LOX3 vs Rutin	-0.33		LOX3.2 vs Rutin	-0.29		LOX6 vs Rutin	0.6511		AOS vs Rutin	-0.4061
LOX3 vs Cyanidin-3-glucoside	-0.58		LOX3.2 vs Cyanidin-3-glucoside	-0.46		LOX6 vs Cyanidin-3-glucoside	0.8277		AOS vs Cyanidin-3-glucoside	-0.5901
	Pearson correlation			Pearson correlation			Pearson correlation			Pearson correlation
AOC2 vs Antioxidants	0.31		OPR3 vs Antioxidants	-0.4706		MYC2.2 vs Antioxidants	0.1032		MYC2.3 vs Antioxidants	0.186
AOC2 vs Polyphenols	0.08		OPR3 vs Polyphenols	-0.2383		MYC2.2 vs Polyphenols	0.2663		MYC2.3 vs Polyphenols	0.0599
AOC2 vs Flavonoids	-0.11		OPR3 vs Flavonoids	-0.1329		MYC2.2 vs Flavonoids	0.4453		MYC2.3 vs Flavonoids	-0.1222
AOC2 vs Anthocyanins	-0.32		OPR3 vs Anthocyanins	0.069		MYC2.2 vs Anthocyanins	0.5664		MYC2.3 vs Anthocyanins	-0.2472
AOC2 vs Chlorogenic acid	-0.04		OPR3 vs Chlorogenic acid	-0.3607		MYC2.2 vs Chlorogenic acid	0.4644		MYC2.3 vs Chlorogenic acid	-0.1807
AOC2 vs p-coumaric acid	0.69		OPR3 vs p-coumaric acid	-0.1722		MYC2.2 vs p-coumaric acid	-0.5784		MYC2.3 vs p-coumaric acid	0.818
AOC2 vs Catechin	0.06		OPR3 vs Catechin	-0.4922		MYC2.2 vs Catechin	0.4063		MYC2.3 vs Catechin	-0.1463
AOC2 vs Rutin	0.61		OPR3 vs Rutin	-0.5569		MYC2.2 vs Rutin	-0.2354		MYC2.3 vs Rutin	0.4833
AOC2 vs Cyanidin-3-glucoside	0.39		OPR3 vs Cyanidin-3-glucoside	-0.5627		MYC2.2 vs Cyanidin-3-glucoside	0.0542		MYC2.3 vs Cyanidin-3-glucoside	0.2119
